# Supplementary material for: Characterizing Topics in Social Media Using Dynamics of Conversation
Source: Entropy (Basel). 2021 Dec 7;23(12):1642. doi: 10.3390/e23121642 (PMC8700409; doi:10.3390/e23121642)
Supplement: Supplementary file 1 [file entropy-23-01642-s001.zip]

Archive with 1 entries (1 files):
- entropy-1486783-supplementary.pdf
